# Supplementary material for: Propensity of selecting mutant parasites for the antimalarial drug cabamiquine
Source: Nat Commun. 2023 Aug 25;14:5205. doi: 10.1038/s41467-023-40974-8 (PMC10457284; doi:10.1038/s41467-023-40974-8)
Supplement: Supplementary file 4 — Source Data [file 41467_2023_40974_MOESM4_ESM.xlsx]

## Sheet: Table Figure 3a
Souches	T0	T1	T2	T3	T4	T5	T6	T7	T8	T9	T10	T11	T12	T13	T14	T15	T16	T17	T18	T19	T20	T21	T22	T23
3D7_FS	0.5	1.5	2.8	3.5	5.9	1.2	0	0	0	0	0	1.8	4.5	5.8
EEF209	1	2.5	3.4	4.4	6.1	1.8	0	0	0	0	0.1	0.4	1.6	2.1	4.1	5.2	6.1
EEF192	0.4	1.5	2.9	4.2	5.1	1.1	0.2	0	0	0	0	0	0.1	0.4	1.2	3	4.5	5.9
3D7_OD	0.6	1.4	2.5	4.3	5	1	0	0	0	0	0	0	0	0	0.2	0.8	1.4	3.6	6.2
3D7_MM	0.7	1.6	2.6	4.5	5.3	1.1	0	0	0	0	0	0	0	0	0	0	0	0.3	0.7	1.4	2.6	3.7	5
	Treated (7.5 nM)
T= 48 hours

## Sheet: Table Figure 3b
		Drug	Parasites	Donnor of 0+ blood BMS0037		Donnor of 0+ blood BMS0052		Donnor of 0+ blood BMS0059		other 49 donnors of 0+ blood
				3D7_FS	EEF209	3D7_OD	EEF192	3D7_MM	EEF216	other 49 field isolates parasites
		M5717	Wild Type	0.42	0.40	0.56	0.93	1.50	No mutant parasites detected	No mutant parasites detected
				0.55	0.30	0.63	0.60	0.70
				0.42	0.55	0.52	0.38	0.63
			Mutant	89.74	2814	90.20	226.80	102.10
				68.53	3030	108.69	173.70	172.80
				77.86	2034	130.48	176.50	159.80
		DHA	Wild Type	0.43	0.43	0.62	0.83	1.30
				0.44	0.27	0.90	0.47	1.24
				0.46	0.40	0.42	0.18	0.93
			Mutant	0.21	0.35	0.23	0.71	1.10
				1.28	0.14	0.37	0.46	0.17
				0.36	0.32	1.03	0.17	0.19
